# Supplementary material for: Manganese-Doped Carbon Dots for Sensitive Fluorescence Detection of Ciprofloxacin in Environmental and Pharmaceutical Samples
Source: Biosensors (Basel). 2026 Jun 26;16(7):357. doi: 10.3390/bios16070357 (PMC13406870; doi:10.3390/bios16070357)
Supplement: Supplementary file 1 [file biosensors-16-00357-s001.zip]

Archive with 1 entries (1 files):
- biosensors-4377073-supplementary.pdf
